# Supplementary material for: Distribution, Site-Specific Water Quality Criteria, and Ecological Risk Assessment of Heavy Metals in Surface Water in Fen River, China
Source: Toxics. 2023 Aug 15;11(8):704. doi: 10.3390/toxics11080704 (PMC10458924; doi:10.3390/toxics11080704)
Supplement: Supplementary file 1 [file toxics-11-00704-s001.zip]

Archive with 1 entries (1 files):
- toxics-2532195-supplementary.pdf
